# Supplementary material for: Isolation of NELL 1 Aptamers for Rhabdomyosarcoma Targeting
Source: Bioengineering (Basel). 2022 Apr 15;9(4):174. doi: 10.3390/bioengineering9040174 (PMC9032205; doi:10.3390/bioengineering9040174)
Supplement: Supplementary file 1 [file bioengineering-09-00174-s001.zip]

Archive with 1 entries (1 files):
- bioengineering-1652403-supplementary.pdf
